# Supplementary material for: Membrane Lipids’ Metabolism and Transcriptional Regulation in Maize Roots Under Cold Stress
Source: Front Plant Sci. 2021 Apr 15;12:639132. doi: 10.3389/fpls.2021.639132 (PMC8083060; doi:10.3389/fpls.2021.639132)
Supplement: Supplementary Table 1 — Related genes qRT-PCR verification primers. [file Table_1.XLSX]

## Sheet: 新建 XLS 工作表
Gene name	GeneID	Primer direction	Primer sequence
ZmGPAT11	GRMZM2G059637	F	TGACGTTCCTGAACCAGCTC
		R	GCGAGTATCCGCTGAACGTA
ZmLPAAT	GRMZM2G079109	F	GAACCTACCCGGTGACGCTA
		R	TTTTCTCCTCGGCTGATGCT
ZmPLA1-Iγ2	GRMZM2G359904	F	CGCAGTTGGGAGTCGAAAGT
		R	GCAGGATACTCGAACAGCCC
ZmPLDa	GRMZM2G179792	F	CAAGGAGCTGTCGCTCAAGA
		R	CGAGGCAGAAGAAGGTGAGG
ZmPAH1	GRMZM2G099481	F	GGCGACCAGTGGTAAAGACA
		R	GCCCATTCCTGGTCGTAACA
ZmPAP1	GRMZM2G024144	F	CGCTTCAGTCTGCTACCTCC
		R	CTCGCTGACGAACCTCAAGT
ZmLPP3	GRMZM2G077187	F	CTTGAGCCAGAGGGTGACAG
		R	TTGGCTCGTGCTCCTCATTT
ZmFAD8	GRMZM2G129209	F	CATCTCTTCCCGCAGATCCC
		R	TAATTTCCCAGCACCGGCTT
ZmFATB	GRMZM2G406603	F	GCCTCACGATACTGAAGGCA
		R	AGACGTGCTTTGTCCCTCTG
ZmDGL3	GRMZM2G174860	F	GCTCTACATGAGCAAGGCCA
		R	GACGCGACCAAGCATAGACC
