# Supplementary material for: Membrane Lipids’ Metabolism and Transcriptional Regulation in Maize Roots Under Cold Stress
Source: Front Plant Sci. 2021 Apr 15;12:639132. doi: 10.3389/fpls.2021.639132 (PMC8083060; doi:10.3389/fpls.2021.639132)
Supplement: Supplementary Table 2 — Expression of lipid-related genes under cold stress. [file Table_2.XLSX]

## Sheet: Sheet1
Phospholipid Pathway/DAG synthsis/ PC turnover TAG/ PC de novo synthesis
ZmGPAT1	GRMZM2G064590	Glycerol-3-phosphate acyltransferase	-1.67
ZmGPAT4	GRMZM2G070304	Glycerol-4-phosphate acyltransferase	9.28
ZmGPAT7	GRMZM2G083195	Glycerol-5-phosphate acyltransferase	-1.97
ZmGPAT10	GRMZM2G020320	Glycerol-6-phosphate acyltransferase	2.65
ZmGPAT11	GRMZM2G059637	Glycerol-7-phosphate acyltransferase	3.75
ZmGPAT12	GRMZM2G166176	Glycerol-8-phosphate acyltransferase	3.4
ZmDGAT	GRMZM2G042356	Diacylglycerol acyltransferase	-1.08
ZmDGAT	GRMZM2G130749	Diacylglycerol acyltransferase	2.09
ZmCEK4	GRMZM2G469409	Choline/ethanolamine kinase	1.11
ZmCCT1	GRMZM2G132898	Choline-Phosphate Cytidylyltransferase	2.69
ZmAAPT	GRMZM2G701058	CDP-Choline:Diacylglycerol Phosphocholinetransferase €	-1.37
ZmPECT	GRMZM2G155357	CTP: phosphorylethanolamine cytidyltransferase	2.4
ZmLPAAT	GRMZM2G079109	Lysophosphatidyl Acyltransferase	3.43
ZmLPAAT	GRMZM2G135027	Lysophosphatidyl Acyltransferase	2.57
ZmPAH1	GRMZM2G099481	Phosphatidic Acid Phosphatase	4.27
ZmAAPT1	GRMZM2G701058	CDP-Cholinese:Diacylglycerol Phosphocholinetransferase	-1.39
PC turnover and DAG formation
ZmPLA1-Iα2	GRMZM2G117627	Phospholipase A	5.65
ZmPLA1-Iγ1	GRMZM2G353444	Phospholipase A	-4.03
ZmPLA1-Iγ2	GRMZM2G359904	Phospholipase A	4.66
ZmPLA1-IIε	GRMZM5G818106	Phospholipase A	-4.48
ZmPLDα	GRMZM2G054559	Phospholipase D	1.28
ZmPLDα	GRMZM2G179792	Phospholipase D	4.28
ZmNPC1	GRMZM2G081719	Non-specific phospholipase C	-3.99
ZmNPC2	GRMZM2G479112	Non-specific phospholipase C	-2.1
ZmDGK3	GRMZM2G106578	Diacylglycerol Kinase	1.35
ZmDGK5	GRMZM5G827286	Diacylglycerol Kinase	1.73
ZmDGK7	GRMZM2G062429	Diacylglycerol Kinase	1.42
ZmDGK2	GRMZM2G094452	Diacylglycerol Kinase	-1.01
ZmPAP1	GRMZM2G024144	Phosphatidic Acid Phosphatase	6.97
ZmPAP1	GRMZM2G050658	Phosphatidic Acid Phosphatase	-1.61
ZmPAP2	GRMZM2G024615	Phosphatidic Acid Phosphatase	-0.98
ZmLPP3	GRMZM2G077187	Phosphatidic Acid Phosphatase	5.73
Galactolipid synthesis
ZmDGD3	GRMZM2G092588	Digalactosyl Diacylglycero Synthase1	2.56
ZmDGD4	GRMZM2G160452	Digalactosyl Diacylglycero Synthase1	0.78
ZmDGD5	GRMZM2G098667	Digalactosyl Diacylglycero Synthase1	-1.64
ZmSQD4	GRMZM2G117153	Sulfoquinovosyl Diacylglycerol Synthase	-0.83
Fatty Acid desaturation and formation
ZmFAB2.3	GRMZM2G026793	Fatty acid desaturase	-1.06
ZmFAB2.4	GRMZM5G852502	Fatty acid desaturase	2.53
ZmFAB2.8	GRMZM2G180399	Fatty acid desaturase	2.74
ZmFAB2.9	GRMZM2G316362	Fatty acid desaturase	-4.43
ZmFAD2.1	GRMZM2G064701	Fatty acid desaturase	-0.94
ZmFAD2.5	GRMZM2G169240	Fatty acid desaturase	-2.22
ZmFAD2.6	GRMZM2G169261	Fatty acid desaturase	-2.24
ZmFAD8	GRMZM2G129209	Fatty acid desaturase	4.7
ZmFAD8	GRMZM2G074401	Fatty acid desaturase	3.03
ZmFATA	GRMZM2G143955	Fatty Acyl Acyl Carrier Thioesterase A	1.3
ZmFATB	GRMZM2G079308	Fatty Acyl Acyl Carrier Thioesterase B	1.75
ZmFATB	GRMZM2G406603	Fatty Acyl Acyl Carrier Thioesterase B	3.72
ZmLACS9	GRMZM2G118286	Acyl-Coa Synthetase€	0.72
ZmLACS6	GRMZM2G059381	Acyl-Coa Synthetase€	0.6
ZmLACS8	GRMZM2G339336	Acyl-Coa Synthetase€	1.04
ZmDGL3	GRMZM2G174860	Plastic acylase	6.05
ZmDGL3	GRMZM2G097704	Plastic acylase	4.3
ZmDGL5	GRMZM2G359904	Plastic acylase	4.66
